# Supplementary material for: A Retrospective Analysis of Hepatic Disease Burden and Progression in a Hospital-Based Romanian Cohort Using Integrated Cross-Sectional and Longitudinal Data (2019–2023)
Source: J Clin Med. 2026 Jan 7;15(2):454. doi: 10.3390/jcm15020454 (PMC12842456; doi:10.3390/jcm15020454)
Supplement: Supplementary file 1 [file jcm-15-00454-s001.zip]

Archive with 1 entries (1 files):
- jcm-4033101-supplementary.pdf
